# Supplementary material for: A machine learning approach to managing game bird introductions
Source: PeerJ. 2025 Nov 4;13:e20291. doi: 10.7717/peerj.20291 (PMC12593725; doi:10.7717/peerj.20291)
Supplement: Supplemental Information 1 [file peerj-13-20291-s001.zip]

Archive with 9 entries (8 files):
- Data/
- Data/Galbreath_Moreland_1953_counties.csv
- __MACOSX/Data/._Galbreath_Moreland_1953_counties.csv
- Data/.DS_Store
- __MACOSX/Data/._.DS_Store
- Data/Oregon_DFW_harvest_counties.csv
- __MACOSX/Data/._Oregon_DFW_harvest_counties.csv
- Data/cookbook.pdf
- __MACOSX/Data/._cookbook.pdf
