# Supplementary material for: A machine learning approach to managing game bird introductions
Source: PeerJ. 2025 Nov 4;13:e20291. doi: 10.7717/peerj.20291 (PMC12593725; doi:10.7717/peerj.20291)
Supplement: Supplemental Information 1 [file peerj-13-20291-s001.zip › Data/Galbreath_Moreland_1953_counties.csv]

County	Recorded	Result	R1938	R1939	R1940	R1941	R1942	R1951	Harvest
Adams	1	1	0	0	0	1	1	1	1
Asotin	1	0	0	0	0	0	0	1	1
Benton	1	1	0	0	0	1	1	1	1
Chelan	0	-2	0	0	0	0	0	0	1
Clallam	1	-1	0	1	1	1	1	1	0
Clark	1	-1	1	1	1	1	1	1	0
Columbia	1	0	0	0	0	0	0	1	1
Cowlitz	0	-2	0	0	0	0	0	0	0
Douglas	1	1	1	1	1	1	1	1	1
Ferry	0	-2	0	0	0	0	0	0	0
Franklin	1	0	0	0	0	0	0	1	1
Garfield	1	0	0	0	0	0	0	1	1
Grant	1	1	0	0	0	1	1	1	1
Grays Harbor	0	-2	0	0	0	0	0	0	0
Island	1	-1	0	1	1	1	1	1	0
Jefferson	0	-2	0	0	0	0	0	0	0
King	0	-2	0	0	0	0	0	0	0
Kitsap	0	-2	0	0	0	0	0	0	0
Kittitas	1	1	1	1	1	1	1	1	1
Klickitat	1	0	0	0	0	0	1	1	1
Lewis	0	-2	0	0	0	0	0	0	0
Lincoln	1	0	1	1	1	1	1	1	1
Mason	0	-2	0	0	0	0	0	0	0
Okanogan	1	1	0	0	0	1	1	1	1
Pacific	0	-2	0	0	0	0	0	0	0
Pend Oreille	0	-2	0	0	0	0	0	0	0
Pierce	1	-1	0	0	0	0	1	0	0
San Juan	1	-1	1	1	1	1	1	1	0
Skagit	1	-1	1	1	1	1	1	1	0
Skamania	0	-2	0	0	0	0	0	0	0
Snohomish	0	-2	0	0	0	0	0	0	0
Spokane	1	-1	0	1	1	1	1	1	1
Stevens	1	-1	0	0	0	1	1	1	0
Thurston	0	-2	0	0	0	0	0	0	0
Wahkiakum	0	-2	0	0	0	0	0	0	0
Walla Walla	1	0	0	0	1	1	1	1	1
Whatcom	1	-1	0	0	1	1	1	1	0
Whitman	1	0	0	1	1	1	1	1	1
Yakima	1	1	0	0	0	1	1	1	1
