# Supplementary material for: A machine learning approach to managing game bird introductions
Source: PeerJ. 2025 Nov 4;13:e20291. doi: 10.7717/peerj.20291 (PMC12593725; doi:10.7717/peerj.20291)
Supplement: Supplemental Information 1 [file peerj-13-20291-s001.zip › Data/Oregon_DFW_harvest_counties.csv]

Countiy	Area	Harvest
Baker	5	1
Benton	1	0
Clackamas	1	0
Clatsop	1	0
Columbia	1	0
Coos	2	0
Crook	4	1
Curry	2	0
Deschutes	4	1
Douglas	2	0
Gilliam	3	1
Grant	4	1
Harney	7	1
Hood River	3	1
Jackson	2	0
Jefferson	4	1
Josephine	2	0
Klamath	6	1
Lake	6	1
Lane	1	0
Lincoln	1	0
Linn	1	0
Malheur	7	1
Marion	1	0
Morrow	3	1
Multnomah	1	0
Polk	1	0
Sherman	3	1
Tillamook	1	0
Umatilla	3	1
Union	5	1
Wallowa	5	1
Wasco	3	1
Washington	1	0
Wheeler	4	1
Yamhill	1	0
