# Supplementary material for: A machine learning approach to managing game bird introductions
Source: PeerJ. 2025 Nov 4;13:e20291. doi: 10.7717/peerj.20291 (PMC12593725; doi:10.7717/peerj.20291)
Supplement: Supplemental Information 3 [file peerj-13-20291-s003.zip]

Archive with 12 entries (11 files):
- R/
- R/Step_0_project_setup.R
- R/.DS_Store
- __MACOSX/R/._.DS_Store
- R/Step_4_model_oregon.R
- __MACOSX/R/._Step_4_model_oregon.R
- R/Step_2_data_prep.R
- __MACOSX/R/._Step_2_data_prep.R
- R/Step_3_model_washington.R
- __MACOSX/R/._Step_3_model_washington.R
- R/Step_1_geospatial_stack.R
- __MACOSX/R/._Step_1_geospatial_stack.R
